# Supplementary material for: TIM8 Deficiency in Yeast Induces Endoplasmic Reticulum Stress and Shortens the Chronological Lifespan
Source: Biomolecules. 2025 Feb 12;15(2):271. doi: 10.3390/biom15020271 (PMC11853210; doi:10.3390/biom15020271)
Supplement: Supplementary file 1 [file biomolecules-15-00271-s001.zip]

Archive with 4 entries (4 files):
- biomolecules-3346863-supplementary/File S1.pdf
- biomolecules-3346863-supplementary/File S2.pdf
- biomolecules-3346863-supplementary/File S3.pdf
- biomolecules-3346863-supplementary/File S4.pdf
